# Supplementary material for: Purification and Identification of Novel Antioxidant Peptides Isolated from Geoffroea decorticans Seeds with Anticoagulant Activity
Source: Pharmaceutics. 2021 Jul 27;13(8):1153. doi: 10.3390/pharmaceutics13081153 (PMC8399481; doi:10.3390/pharmaceutics13081153)
Supplement: Supplementary file 1 [file pharmaceutics-13-01153-s001.zip]

Archive with 1 entries (1 files):
- pharmaceutics-1250247-final.pdf
